# Supplementary material for: Involvement of chemokine receptor CXCR3 in the defense mechanism against Neospora caninum infection in C57BL/6 mice
Source: Front Microbiol. 2023 Jan 10;13:1045106. doi: 10.3389/fmicb.2022.1045106 (PMC9873264; doi:10.3389/fmicb.2022.1045106)
Supplement: Supplementary file 2 [file Data_Sheet_2.XLSX]

## Sheet: (A) For mouse survival experime
Supplemental table
Mice and experimental design
(A) For mouse survival experiment (Fig. 1)
Sampling size calculation: Samples sizes were chosen to provide an estimate of the sample variance (to determine if parametric vs non-parametric statistical tests were appropriate) and to support appropriate statistical testing for difference in population means or distributions.
*Human endpoints: Euthanasia by central destruction is performed before the animal becomes unconscious or unresponsive to external stimuli, when it loses more than 20% of its body weight, or when it has severe difficulty walking.
Body weightc (%)		Trial 1: No. 1~No. 2, Trial 2: No. 6~No. 10
day post infection	CXCR3KO										Wild-type
	No. 1	No. 2	No. 3	No. 4	No. 5	No. 6	No. 7	No. 8	No. 9	No. 10	No. 1	No. 2	No. 3	No. 4	No. 5	No. 6	No. 7	No. 8	No. 9	No. 10
-1	100	100	100	100	100	100	100	100	100	100	100	100	100	100	100	100	100	100	100	100
0	97.6191	99.5902	99.4603	100.82	99.2362	99.9461	103	103.556	101.177	102.183	102.644	101.656	85.5909	105.577	92.2531	103.359	102.163	104.103	100.675	100.885
1	92.0238	93.4938	98.8667	91.4161	93.7261	94.8815	98.7222	97.6832	97.5836	95.3392	99.5402	99.7635	84.5656	99.3986	87.4523	99.5666	93.2335	93.475	91.2773	91.9271
2	96.3095	98.668	102.536	94.0405	95.0355	100.054	102.111	100.808	99.4424	96.0472	105.69	106.328	90.9876	105.249	91.2711	103.792	102.219	102.669	100.571	100.104
3	102.619	104.355	104.425	100.437	99.5636	98.653	101.111	103.179	103.656	99.469	112.644	106.682	93.2002	109.349	95.3628	102.492	102.551	101.928	99.6885	104.583
4	96.25	104.303	99.7841	98.0317	96.0175	102.263	104.111	108.405	107.559	103.54	108.678	107.156	96.3842	106.069	97.4359	106.067	106.711	104.35	104.569	105.052
5	95.4167	103.125	101.349	95.7354	101.2	92.7802	96.9444	98.1142	97.8934	94.7493	103.908	107.806	95.143	103.007	90.2891	101.409	102.329	101.532	101.506	98.125
6	94.5833	101.025	103.94	94.8606	101.746	89.2241	95.1111	97.1444	92.9988	95.3392	105.058	107.51	95.143	101.695	86.7976	107.151	106.101	99.2585	103.583	95.2083
7	95.1191	105.277	108.257	94.0405	102.128	86.6379	97.3333	100.269	91.3259	93.9823	111.897	114.193	102.752	107.983	92.4714	106.501	105.935	102.521	102.44	96.875
8	93.8691	102.869	108.958	89.5025	102.891	90.625	100.556	102.748	93.9281	94.8083	110.69	112.064	98.1651	108.365	92.0349	106.284	108.93	103.213	104.206	100.729
9	94.2857	102.715	109.012	85.6206	102.619	95.6358	111.167	108.836	99.2565	98.7021	115.517	117.623	98.9746	112.575	98.8543	110.293	114.476	110.331	109.657	105.625
10	89.8809	99.0266	104.047	81.52	102.564	98.653	105.111	108.459	101.797	94.3953	113.046	114.252	100	111.974	99.6181	108.992	111.037	107.415	110.332	106.823
11	90.2976	100.41	106.908	81.7933	105.837	95.1509	101.167	105.603	103.656	89.2035	115.172	114.607	102.644	111.208	99.7272	109.751	109.651	107.415	106.802	105.729
12	91.3095	103.791	109.228	82.2307	104.965	99.0841	104.056	107.651	106.32	89.3805	115.747	117.918	99.6222	112.356	102.837	110.455	115.141	108.848	106.698	110.469
13	88.4524	100.973	110.631	82.2307	102.128	93.1034	98.7778	104.095	101.301	84.5428	114.138	118.214	97.5175	110.498	99.6181	107.151	111.647	104.795	103.271	105.156
14	89.2262	95.6967	108.635	84.363	103.492	93.5345	99.6667	103.718	101.487	81.7109	116.207	120.166	96.3842	109.24	99.1271	107.205	111.314	105.19	103.479	104.219
15	90.6548	98.5656	109.012	89.9945	109.22	92.2414	97.3889	102.263	100.186	79.646	119.483	119.278	99.3524	113.177	99.4544	109.751	108.708	106.278	105.088	103.021
16	87.7381	91.2398	106.8	87.3701	108.074	90.4095	94.9444	98.3297	97.4597	*	116.207	114.311	97.3017	107.108	96.7812	110.509	109.096	106.772	103.011	104.948
17	85.9524	86.2705	108.635	85.7846	104.092	88.3621	94.2778	95.7974	92.8129		114.54	114.843	96.0065	106.452	96.6721	109.859	109.151	105.438	101.142	105.469
18	86.5476	84.375	107.825	85.4019	103.983	86.6379	93.2222	90.7866	91.6357		113.448	115.79	93.7939	107.928	96.9449	109.859	110.15	103.806	99.9481	100.573
19	86.4286	79.3033	105.721	78.1301	106.438	84.3211	91.5556	86.3685	88.7237		113.391	120.106	94.1176	106.944	97.9269	107.855	107.987	102.175	102.129	98.9062
20	85.4167	*	107.231	*	108.292	83.5129	89.4444	81.6272	85.0062		115.977	116.736	94.3875	111.372	97.054	112.134	110.76	107.266	102.336	97.8125
21	88.6309		110.146		108.183	80.7651	87.2222	72.3599	79.6778		115.805	117.386	93.4701	111.536	97.545	116.468	107.709	101.532	102.908	99.1667
22	90.2976		110.901		108.729	79.472	83.7222	*	*		115.287	114.607	94.7652	106.725	94.3808	108.126	109.429	102.126	95.2233	99.1146
23	90.8333		109.336		106.547	*	79.1111				115.977	119.397	95.7906	109.896	98.1451	107.801	111.093	100	92.9387	101.25
24	88.3333		109.174		106.601		*				115.805	117.209	92.7145	109.677	98.7452	106.771	109.318	99.5057	94.704	100.781
25	90.8333		109.282		108.892						118.046	117.859	93.4701	111.864	98.527	108.18	107.931	102.126	99.8962	100.833
26	90.5357		109.282		107.419						116.609	114.429	95.4128	108.912	97.6541	108.559	107.876	104.795	101.246	99.5833
27	89.8214		108.635		108.456						113.621	114.193	98.381	109.568	95.581	104.875	109.262	102.867	98.7539	103.125
28	91.9048		108.095		109.547						114.368	116.677	97.1937	112.302	100.327	105.959	110.871	103.263	98.027	102.5
29	86.6667		104.209		107.91						115.115	117.209	94.3875	112.63	99.0726	105.092	110.261	103.411	97.352	102.5
30	94.3452		111.495		108.347						118.448	115.494	100.648	110.99	106.71	107.367	107.377	106.377	97.3001	100.573
31	91.25		110.146		107.856						116.897	116.736	97.2477	110.935	103.001	106.988	106.766	107.019	95.6906	100.729
32	84.7024		108.743		107.201						114.885	116.44	101.511	110.99	100.055	108.288	108.098	105.091	96.9367	101.25
33	85.3571		107.501		108.02						115.805	117.268	103.022	112.138	99.3453	112.026	112.146	103.213	97.6116	103.49
34	83.6905		107.016		110.202						114.483	118.687	100.917	111.536	96.5085	116.793	110.15	104.894	96.5732	101.146
35	82.5595		107.879		109.438						114.195	120.284	100.162	111.7	97.545	121.235	113.977	110.578	95.7425	101.615
36	80		109.066		109.711						116.437	118.214	102.159	112.411	96.3448	116.468	109.429	97.8744	94.9117	102.24
37	76.6667		107.555		108.456						116.724	118.273	103.022	112.192	95.1991	106.501	107.987	104.795	100.883	103.594
38	*		107.124		108.947						113.908	118.865	103.886	112.138	96.3448	104.279	109.872	109.886	103.011	103.75
39			108.149		111.293						116.667	118.983	103.4	112.52	93.7261	105.255	110.538	110.875	106.075	104.062
40			109.768		111.838						115.23	116.854	104.479	112.356	95.2537	106.988	110.427	108.453	96.729	103.906
41			108.473		109.656						115.287	119.338	108.689	114.926	95.7447	106.717	111.925	108.008	94.2368	102.917
42			107.771		110.475						116.494	120.225	110.254	117.222	93.4534	105.525	108.874	106.97	94.8598	103.385
43			109.714		110.802						117.126	117.623	107.447	116.293	92.6896	107.421	109.04	109.392	100.26	105.052
44			114.949		113.584						122.069	121.112	110.847	120.886	95.0355	112.08	113.478	109.293	97.1443	106.615
45			109.498		108.511						121.437	119.515	107.501	116.676	88.7616	110.726	113.478	113.445	97.9751	107.031
46			110.631		110.038						118.851	120.225	109.714	119.082	88.5434	109.317	111.925	108.7	101.454	105.365
47			116.352		117.731						123.851	126.316	113.33	119.464	86.1429	106.717	113.755	112.506	100.467	103.698
48			116.622		116.749						124.138	126.848	112.034	119.738	83.3606	106.284	112.479	113.594	103.063	104.583
Clinical scores		Trial 1: No. 1~No. 2, Trial 2: No. 6~No. 10
day post infection	CXCR3KO										Wild-type
	No. 1	No. 2	No. 3	No. 4	No. 5	No. 6	No. 7	No. 8	No. 9	No. 10	No. 1	No. 2	No. 3	No. 4	No. 5	No. 6	No. 7	No. 8	No. 9	No. 10
-1	0	0	0	0	0	0	0	0	0	0	0	0	0	0	0	0	0	0	0	0
0	0	0	0	0	0	0	0	0	0	0	0	0	0	0	0	0	0	0	0	0
1	0	0	0	0	0	0	0	0	0	0	0	0	0	0	0	0	0	0	0	0
2	0	0	0	0	0	0	0	0	0	0	0	0	0	0	0	0	0	0	0	0
3	0	0	0	0	0	0	0	0	0	0	0	0	0	0	0	0	0	0	0	0
4	0	0	0	0	0	0	0	0	0	0	0	0	0	0	0	0	0	0	0	0
5	0	0	0	0	0	0	0	0	0	0	0	0	0	0	0	0	0	0	0	0
6	0	0	0	0	0	0	0	1	1	0	0	0	0	0	0	0	0	0	0	0
7	0	0	0	0	0	1	0	1	2	1	0	0	0	0	0	0	0	0	0	0
8	0	0	0	1	0	0	0	1	3	0	0	0	0	0	0	0	0	0	0	0
9	0	0	0	1	0	0	0	0	3	0	0	0	0	0	0	0	0	0	0	0
10	2	0	1	2	0	0	0	0	3	1	0	0	0	1	1	0	0	0	0	0
11	0	0	1	3	0	0	0	0	3	3	0	0	0	0	0	0	0	0	0	0
12	0	0	0	2	0	0	0	0	1	4	0	0	0	0	0	0	0	0	0	0
13	1	0	0	2	0	0	0	0	2	4	0	0	0	0	0	0	0	0	0	0
14	2	0	1	2	0	0	0	0	0	3	0	0	0	0	0	0	0	0	0	0
15	3	2	1	2	0	0	0	0	0	4	0	0	0	0	0	0	0	0	0	0
16	4	2	1	3	0	0	0	1	2	*	0	0	0	0	1	0	0	0	0	0
17	4	4	1	3	0	1	1	2	0		0	0	0	0	0	0	0	0	0	0
18	4	5	1	3	0	1	1	4	1		0	0	0	0	0	0	0	0	0	0
19	4	7	0	5	0	1	1	5	2		0	0	0	0	1	0	0	0	0	0
20	4	*	1	*	0	3	3	5	2		0	0	0	0	0	0	0	0	0	0
21	4		0		0	3	3	7	3		0	0	0	0	0	0	0	0	0	0
22	3		0		0	5	4	*	*		0	0	0	0	0	0	0	0	0	0
23	1		0		0	*	5				0	0	0	0	1	0	0	0	0	0
24	3		0		0		*				0	0	0	0	0	0	0	0	1	0
25	2		0		0						0	0	0	0	0	0	0	0	3	0
26	1		0		0						0	0	0	0	0	0	0	0	4	0
27	1		0		0						0	0	0	0	0	0	0	0	4	0
28	2		0		0						0	1	0	0	0	0	0	0	4	0
29	4		0		0						0	0	0	0	0	0	0	0	4	0
30	0		0		0						0	0	0	0	0	0	0	0	4	0
31	2		0		0						0	0	0	0	0	0	0	0	4	0
32	3		0		0						0	0	0	0	0	0	0	0	2	0
33	3		0		0						0	0	0	0	0	0	0	0	2	0
34	2		0		0						0	0	0	0	0	0	0	0	2	0
35	2		0		0						0	0	0	0	0	0	0	0	3	0
36	3		0		0						0	0	0	0	2	1	0	0	2	0
37	4		0		0						0	0	0	0	2	0	0	0	3	0
38	*		0		0						0	0	0	0	3	0	0	0	3	0
39			0		0						0	0	0	0	3	0	0	0	1	0
40			0		0						0	0	0	0	3	0	0	0	2	1
41			0		0						0	0	0	0	3	0	0	0	2	1
42			0		0						0	0	0	0	2	0	0	0	2	1
43			0		0						0	0	0	0	6	0	0	0	3	2
44			0		0						0	0	0	0	6	0	0	0	4	0
45			1		0						0	0	0	0	6	0	0	0	4	0
46			0		0						0	0	0	0	6	1	0	0	4	0
47			0		0						0	0	0	0	6	1	0	0	5	0
48			0		0						0	0	0	0	7	0	0	0	4	0

## Sheet: (B) For examination of parasite
Supplemental table
Mice and experimental design
(B) For examination of parasite burden, flow cytometry and cytokine ELISAs at 5 dpi
Sampling size calculation: Samples sizes were chosen to provide an estimate of the sample variance (to determine if parametric vs non-parametric statistical tests were appropriate) and to support appropriate statistical testing for difference in population means or distributions.
Mouse category			Flow cytometry (Fig. 3): Cell number							Cytokine ELISA (Fig. 4)				Parasite burden (Fig. S1A)
			PEC	CD11b	CD11c	NK	NKT	CD4	CD8	IL-6 (ascites)	IL-6 (serum)	INF-g (ascites)	INF-g (serum)	Spleen	Liver	Lung	Brain
Wild-type	Uninfected	No. 1	1083290	87161.2	87161.2	9332.62	2392.98	437475	147445	36.798	36.7984	0	0	0.143825	0.005598	0.03461	0.330862
		No. 2	882750	36310.7	36310.7	4698	648	313950	114508	42.087	42.0865	0	0	0.059586	0.008294	0.04333	0.233171
		No. 3	921570	69328.7	69328.7	4846.43	1504.07	201178	69165.5	38.019	38.0187	0	0	0.033246	0.0069	0.053642	0.170366
		No. 4	982509	60186.2	60186.2	4207.68	623.36	156267	44249.9	37.205	37.2051	0	0	0.046665	0.007496	0.033223	0.370842
	Infected	No. 1	3500000	2347317	368872	13538	0	389025	199972	822.8	822.8	3258.88	7653.61	0.447179	0.052754	1.39779	0.499068
		No. 2	2375000	1787323	235391	8165.25	1360.88	120927	99776.6	630.86	630.857	552.695	4355.77	0.144357	0.134483	0.458615	0.485765
		No. 3	1666667	1271478	137808	6386.67	638.667	87178	66102	188.32	188.316	1189.84	2743.96	0.061623	0.091524	0.261531	0.452947
		No. 4	2625000	2072186	208333	11018.7	1001.7	135796	128755	545.99	545.993	414.234	4854.16	0.248224	0.426119	0.806989	0.64731
		No. 5	3727273	2849239	290998	3099.6	3099.6	221621	97280.3	380.51	380.508	3183.46	8162.6	0.604737	0.255575	13.636	0.58535
		No. 6	2708333	2009193	277791	5437.25	1035.67	227446	114495	442.41	442.409	899.41	4631.47	0.168316	0.143455	0.692471	0.505946
		No. 7	909091	684606	93938.2	1479	522	88276.4	43532.4	334.33	334.332	3821.73	4058.86	0.260031	0.135833	1.78833	0.456337
CXCR3KO	Uninfected	No. 1	1676160	117490	117490	8784	2635.2	462213	66570.3	40.459	40.4594	0	0	0.045867	0.019542	0.057468	0.241207
		No. 2	847484	62920	62920	5896.47	1608.13	101895	37370.3	40.459	40.4594	0	0	0.142583	0.021265	0.036296	0.111685
		No. 3	1076094	90088.5	90088.5	9790.62	1757.29	473917	126798	37.205	37.2051	0	0	0.099728	0.01559	0.069231	0.338795
		No. 4	541988	24278	24278	2695	1225	292208	88263.5	36.392	36.3916	0	0	0.12625	0.0061	0.037693	0.363708
	Infected	No. 1	3139535	2393861	248544	11178.6	588.349	136060	92075	60.521	60.5212	270.144	1057.92	0.150957	0.021348	0.031463	0.486915
		No. 2	2553192	1853254	400795	9947.23	497.362	175208	109195	471.61	471.612	1586.09	5596.44	0.241163	0.042494	1.08347	0.463301
		No. 3	2441861	1675397	342134	10906.8	1896.84	207363	127245	473.11	473.11	1904.66	5426.77	0.438552	0.041957	0.520607	0.621574
		No. 4	1333333	866753	198848	3373.07	518.933	112523	82601.9	528.52	528.521	1986.84	7770.26	0.286798	0.043172	0.043769	0.397826
		No. 5	5116279	3777809	713905	7981.4	997.674	455188	171993	655.82	655.817	3201.47	7515.76	0.327306	0.000543	0.218037	0.347217
		No. 6	3000000	2317392	401850	6575.7	4574.4	198586	99719.1	284.41	284.412	2557.57	7600.59	0.210569	0.329326	1.6141	0.574632
		No. 7	4500000	3308670	576356	9563.4	2608.2	416003	229727	542.75	542.748	2943.68	8607.97	0.387354	0.274231	1.18598	0.526411

## Sheet: (C) For mRNA expression analysi
Supplemental table
Mice and experimental design
(C) For mRNA expression analysis of selective host genes in brain samples at 30 dpi
Sampling size calculation: Samples sizes were chosen to provide an estimate of the sample variance (to determine if parametric vs non-parametric statistical tests were appropriate) and to support appropriate statistical testing for difference in population means or distributions.
Mouse category			mRNA expression analysis (Fig. 5)					mRNA expression analysis (Fig. S2A)								mRNA expression analysis (Fig. S2B)
			iNOS	CD8	IFN-g	Foxp3	TGF-b	CCL8	CCL5	CXCL10	CXCR6	Saa3	Tgtp2	gbp8	ligp1	Slc6a4	Slc6a5	Tph2	ldlr
Wild-type	Infected	No. 1	0.109052	0.0257493	3.5195	0.0218419	3.33033	0.993698	0.962345	1.30505	1.55915	0.0743246	0.684851	0.65681	0.776187	0	0.204136	0.039102	0.866198
		No. 2	4.39311	6.08479	0.619674	8.85126	1.87274	1.04101	0.656406	0.566993	0.37908	4.92456	1.48914	1.02981	1.14988	1.19121	6.46676	3.57422	1.17149
		No. 3	0.688439	1.06385	2.46645	0.811184	2.17748	0.757602	0.703492	0.804862	0.572219	0.760692	0.607686	0.874778	0.863271	0.924644	2.0064	1.14225	1.16284
		No. 4	0.879977	0.396166	0.895824	1.50434	1.15574	0.44339	0.518109	0.473689	0.170317	0.579265	0.398671	0.557355	0.543381	0.45452	0.692835	0.59626	0.94893
		No. 5	2.63266	4.35281	5.72422	1.48817	3.71294	4.35792	1.90845	2.1579	3.34098	4.47244	1.13544	1.5312	1.20449	1.19995	1.50643	2.56993	0.895609
		No. 6	1.2886	3.21672	0.036253	2.85411	0.017159	1.44023	1.06004	1.66409	2.42901	1.40618	1.62553	1.3012	1.3042	1.69301	1.62818	4.07194	1.44017
CXCR3KO	Infected	No. 1	0.0175013	0	3.01326	0.0206643	0	0.00161761	0.000601377	0.00572934	0.0247602	0.000264609	0.0427203	0.010853	0.0225216	0.231564	0	0.670407	1.15385
		No. 2	1.16265	1.53104	3.35119	0.179637	2.78391	0.511201	0.446454	2.24305	0.722923	0.520338	2.31097	1.41184	1.41652	0.395813	0.00427921	0.915222	0.757516
		No. 3	0.427523	0.202	0	0.136883	2.15433	0.671653	1.2013	1.06368	0.65273	0.169172	1.44868	2.01595	2.05354	0.578403	2.02623	1.32783	1.5895
		No. 4	8.07325	0.0721752	0	0	5.75246	1.03664	0.558088	4.31164	0.572846	7.75612	3.84117	11.8057	5.66439	0.510972	10.6685	2.35973	6.22762

## Sheet: (D) For examination of parasite
Supplemental table
Mice and experimental design
(D) For examination of parasite burden and histopathological analysis at 21 dpi
Sampling size calculation: Samples sizes were chosen to provide an estimate of the sample variance (to determine if parametric vs non-parametric statistical tests were appropriate) and to support appropriate statistical testing for difference in population means or distributions.
Mouse category			Parasite burden (Fig. S1B)				Histopathological analysis (Fig. 6B)			Histopathological analysis (Fig. 7B)
			Spleen	Liver	Lung	Brain	% CD3-positive area	% IbaI-positive area	% GFAP-positive area	% Foxp3-positive area
Wild-type	Uninfected	No. 1	3.76331	1.21611	2.62106	4.2615	0.2867	1.9717	2.495	0.0749953
		No. 2	0.632057	1.14392	4.73096	1.05681	0.6197	1.4612	1.0558	0.512132
		No. 3	0.773812	0	0.391363	5.36616	0.2869	1.8678	1.9867	0.304631
	Infected	No. 1	0.395388	0	7.64567	345.78	2.0386	9.0288	1.4341	0.970057
		No. 2	0	0	3.92041	271.264	2.3149	13.5722	3.2397	0.402802
		No. 3	4.87134	0.396565	1.75114	89.4971	1.5163	18.7901	2.7889	0.682066
		No. 4	0.633031	0	1.7866	355.933	2.1254	14.6279	2.4458	0.975117
		No. 5	3.10905	0.596608	4.75624	446.473	0.7818	8.0856	0.7359	0.763114
		No. 6	1.26476	0	0.390765	2.43798	0.2279	1.0661	0.6637	0.890918
		No. 7	1.72997	0	4.866	6.09912	0.2811	1.123	1.1899	1.02558
		No. 8	0.351465	5.0507	0.331553	3.38965	0.1939	0.802	1.8301	1.33598
CXCR3KO	Uninfected	No. 1	0.492058	0	2.58934	0	0.3774	1.7683	0.3792	0.306687
		No. 2	0.807013	0.598808	5.37158	4.73475	0.3451	1.8746	1.4063	0.508003
		No. 3	3.52219	0	0	1.19202	0.6279	1.9236	0.2104	0.523801
	Infected	No. 1	0	0.978897	3.66559	218.268	0.8584	9.9184	3.0518	0.738972
		No. 2	0.99976	0	0	105.552	2.0235	11.5374	1.838	0.520418
		No. 3	0.73172	2.29766	0	522.288	2.5553	17.5691	1.742	0.385801
		No. 4	3.42145	1.95502	2.56186	2187.69	3.0794	12.311	3.0783	0.45504
		No. 5	5.33428	7.43034	2.06644	2.89063	0.2647	7.5789	1.3965	0.769052
		No. 6	0.557412	0.349739	0	147.069	2.2314	15.1884	1.6256	0.577176
		No. 7	0	0	2.43978	606.186	2.4761	15.0116	2.7967	0.662569
		No. 8	0	0.713395	2.80356	1301.31	1.9082	15.0184	1.4692	0.560948
